# Supplementary material for: Sociosexual Exposure Has Opposing Effects on Male and Female Actuarial Senescence in the Fruit Fly Drosophila melanogaster
Source: J Gerontol A Biol Sci Med Sci. 2023 Sep 11;78(12):2230–9. doi: 10.1093/gerona/glad215 (PMC10692434; doi:10.1093/gerona/glad215)
Supplement: glad215_suppl_Supplementary_Tables_S1 [file glad215_suppl_supplementary_tables_s1.xlsx]

## Sheet: Supp Table 1. Delta AIC scores
Treatment	Replicate	Gompertz	Logistic	Gaussian	Extreme	Weibull	Log-logistic	Gamma	Log-normal
Female focals alone	1	0	45.1121	77.5236	3.0698	119.621	219.945	208.533	301.447
Female focals alone	2	0	44.4298	90.6426	0.458719	79.577	168.756	203.117	281.039
Female focals alone	3	0	59.935	63.4546	8.95163	112.258	209.649	169.581	264.024
Female focals alone	4	0	19.7136	39.6956	1.72152	52.146	115.917	146.563	232.098
Female focals alone	5	0	31.6146	85.7872	0.241999	78.9072	161.842	230.32	336.825
Female continuous same sex	1	0	40.1284	24.1486	39.3435	17.6796	61.829	34.5907	76.2469
Female continuous same sex	2	21.8189	4.67486	4.49234	77.1229	0	27.3898	15.4332	58.4459
Female continuous same sex	3	0	65.9497	45.1291	63.0733	19.0967	63.0416	27.7754	57.0201
Female continuous same sex	4	66.6452	0	24.6436	78.8315	33.2678	51.1654	68.7018	107.304
Female continuous same sex	5	0	12.981	5.35353	36.2765	7.7092	58.8065	32.8791	77.5633
Female intermittent opposite sex	1	0	58.8242	58.5658	4.70831	70.0276	151.786	130.884	187.531
Female intermittent opposite sex	2	0	56.587	52.091	7.02997	69.2236	148.917	124.252	189.155
Female intermittent opposite sex	3	0	51.0774	63.7359	0.67327	44.6806	119.016	124.174	164.741
Female intermittent opposite sex	4	0	62.6015	79.8343	1.62996	89.6386	182.431	180.386	254.797
Female intermittent opposite sex	5	0	41.7804	48.0535	10.4211	86.0064	178.615	148.783	236.246
Female continuous opposite sex	1	0	38.0218	32.027	6.03696	39.8591	109.192	98.9412	162.097
Female continuous opposite sex	2	0	26.2725	16.3245	6.58196	10.7501	63.7464	44.415	69.6026
Female continuous opposite sex	3	0	10.1407	7.42218	12.5678	8.81499	68.7878	51.4898	90.5054
Female continuous opposite sex	4	0	2.90483	1.3604	2.89671	2.48569	5.01216	7.24529	14.2635
Female continuous opposite sex	5	0	18.9311	6.07487	23.2557	8.06352	52.7792	35.6917	85.2995
Male focals alone	1	57.8657	0	11.7176	74.681	22.133	9.00467	32.0195	80.8664
Male focals alone	2	25.4285	0	8.70144	36.9933	29.7675	64.1366	84.8585	170.622
Male focals alone	3	18.1496	1.09408	0	37.806	6.66665	21.3907	27.958	80.9011
Male focals alone	4	0.224607	0	2.3341	16.5776	32.2554	80.5222	80.2196	168.762
Male focals alone	5	0	1.37613	1.17001	8.60087	12.48	46.6627	52.8655	111.966
Male continuous same sex	1	58.5383	0	19.5834	79.2794	34.3142	53.9246	68.912	128.672
Male continuous same sex	2	6.43832	0	4.08308	16.3673	15.1985	43.9285	46.8389	91.9849
Male continuous same sex	3	18.1898	0	12.9513	30.5209	41.2395	91.7866	103.895	191.459
Male continuous same sex	4	23.3699	0	5.17124	37.7922	21.1826	46.7391	59.8701	127.131
Male continuous same sex	5	0	6.98728	1.63168	12.5446	9.25925	46.8891	43.8491	95.0749
Male intermittent opposite sex	1	11.7382	1.30123	0	30.6179	3.88189	36.7907	30.8476	77.943
Male intermittent opposite sex	2	30.0834	0	1.75232	48.9675	5.33189	19.6152	21.1361	63.791
Male intermittent opposite sex	3	0	5.01079	5.83933	11.5148	31.03	79.188	80.7484	161.157
Male intermittent opposite sex	4	0	10.3953	7.67814	19.3557	31.2188	85.243	75.2931	157.263
Male intermittent opposite sex	5	0	16.7048	10.7694	14.3848	23.5457	68.5445	60.0972	122.307
Male continuous opposite sex	1	55.2533	0	10.8079	85.0022	12.4309	9.26612	16.0483	48.4895
Male continuous opposite sex	2	45.0454	2.81459	7.61528	72.0529	6.66986	0	6.03913	32.5973
Male continuous opposite sex	3	0	8.91584	6.27541	42.3618	19.1007	70.7744	49.1216	127.248
Male continuous opposite sex	4	20.3487	0	2.51334	54.1201	3.84727	13.9131	17.9424	64.7222
Male continuous opposite sex	5	0	2.01711	3.85951	55.8794	6.54002	50.4236	29.8312	101.501

## Sheet: READ ME 
Notes:
Δ AIC scores listed for population level parametric survival models fit using different distributions.
The Gompetz and Gamma fits were implemented with the flexurvreg() function in the flexsurv package. All others implemented with the survreg() function in survival package.
Al AIC <2 highlighted to show models with best fit.
